# Supplementary material for: Spatiotemporal variability and environmental factors of harmful algal blooms (HABs) over western Lake Erie
Source: PLoS One. 2017 Jun 28;12(6):e0179622. doi: 10.1371/journal.pone.0179622 (PMC5489311; doi:10.1371/journal.pone.0179622)
Supplement: S2 File — The file contains environmental variables used in the analysis. (CSV) [file pone.0179622.s002.csv]

cpcrain	windspeed	watertem	nldas	flow	ss	tp	srp	no23	tkn	chloride	sulfate	silica	conductivity
4.40731511	6.653681418	8.11253882	215.0821004	4214.883254	110.3601984	0.268111905	0.043990476	5.043555556	1.212603175	33.00809524	56.18960317	4.800436508	595.4214286
2.079725876	4.698977743	9.820936853	249.4362588	4772.890175	86.70891534	0.250269841	0.049272222	5.084738095	1.271150794	27.95896825	51.62309524	5.840436508	555.3769841
2.67406366	4.284531456	14.69294772	271.6023286	1677.934055	108.6086219	0.193022367	0.04981241	4.770039683	1.231915584	36.33964646	58.827331	5.126525974	628.229798
1.444703569	4.44635152	18.10351967	287.5545202	689.3478968	53.07167888	0.146606532	0.056237179	4.982664835	1.168971306	42.0514652	64.68052503	6.323891941	656.9868742
0.552508648	3.794345238	24.24464286	302.3475953	671.0344286	38.07433333	0.123007143	0.028377778	2.442761905	1.081690476	47.78904762	80.91095238	4.878571429	645.8880952
2.11119909	3.831239413	24.49745671	306.5827773	187.4914286	23.40061905	0.123661905	0.015870513	0.446690476	1.060238095	53.24904762	95.16452381	5.444738095	658.4690476
3.301526444	4.840347379	24.80595238	272.6182645	345.1305628	59.33419913	0.158349567	0.032484719	0.947391775	1.113993506	53.90140693	90.99449717	4.996677489	657.469697
1.294391072	4.954787785	24.42857143	261.1379886	159.597381	22.6740873	0.110825397	0.021444444	0.172063492	0.943134921	64.77420635	108.5007937	4.247261905	722.7579365
1.901511594	4.650749341	23.55297619	248.066544	325.244329	24.19088745	0.106450866	0.013646104	0.431872294	1.089051948	62.21400433	100.6186147	4.161961039	695.4922078
1.092769053	4.222619048	23.53005952	238.7184871	86.61103175	29.02527778	0.099337302	0.019555556	0.103531746	0.905535714	74.26150794	126.6337302	3.387896825	776.702381
4.602672248	5.46860119	21.7417396	180.0678033	255.4698232	29.75116162	0.108492424	0.020729798	0.575239899	1.044191919	72.10959596	135.4073485	4.094444444	801.3674242
0.463870257	5.737801736	19.37066511	163.5172799	178.5841558	65.02968032	0.1360671	0.011917915	1.30525974	1.094880952	66.22424242	106.9351732	3.790854978	757.0465368
2.128446113	6.433540373	13.98515787	101.125894	138.1024802	29.73111111	0.092593254	0.003202991	1.051289683	0.981488095	72.93392857	118.6103175	2.748888889	818.8710317
2.635715447	7.476636905	10.37097567	87.3556341	252.9930098	47.53028305	0.1251337	0.006228632	1.115787546	1.08245116	72.5726801	130.0805556	2.870418193	869.6370574
2.105804744	7.672619048	7.680059524	57.6866578	643.1491648	22.16134432	0.119630525	0.037759585	3.969774725	0.955641026	67.34797924	102.9850549	6.007509768	807.0720391
0.290216987	8.214136905	3.693154762	75.97539106	513.6698385	25.74524476	0.104900183	0.04297669	8.745990676	0.812831335	68.58181818	102.0381452	6.40506993	836.4114219
2.322047299	7.397619048	1.246666667	60.61770803	1522.097316	54.52411255	0.145979437	0.039978355	9.267316017	1.063538961	68.67640693	97.43484848	5.146385281	820.2595238
1.825923798	6.687797619	1.246666667	59.39161119	3062.614798	59.40446609	0.202212482	0.066608947	10.51156926	1.138235931	52.59761905	69.46071429	6.574415584	701.6071429
0.073408956	9.326785714	0.337369792	73.46901445	1258.443095	15.18670635	0.100638889	0.049829365	9.81452381	0.817619048	68.03571429	88.66706349	6.733650794	821.9372294
1.055827089	6.64057971	0.313541667	73.43583358	873.0620202	10.67693362	0.070942641	0.042820346	8.008417693	0.729368687	75.22190865	111.4236291	5.919657287	934.1702742
0.362836033	7.69672619	2.358333333	95.74449114	1836.834055	20.1169697	0.16508153	0.092312049	4.520887446	1.188246032	82.26417749	102.073088	5.258813131	858.754329
1.4495622	4.695238095	2.366666667	124.6382944	2501.348846	21.4999531	0.194167749	0.105080808	3.131096681	1.272752525	85.68088023	86.7732684	4.584534632	808.4199134
1.694212492	4.875	7.281030083	172.6745607	6990.936508	105.3925397	0.368992063	0.126579365	2.701190476	2.040238095	51.66071429	44.51230159	4.168849206	509.9642857
2.252218432	6.463392857	7.259518866	172.7769183	4973.380952	131.6218915	0.236108466	0.069933862	9.57707672	1.568253968	41.37142857	59.33333333	6.759140212	615.8359788
4.054562141	6.077380952	7.179274892	229.2125064	7551.469925	254.705844	0.347341346	0.051815705	9.050470085	1.826746795	36.7159188	56.63814103	6.362334402	588.9385684
0.522255673	6.054894245	5.803671498	238.1394508	879.6672078	39.34969697	0.093161255	0.00794289	5.656114719	1.046028139	47.8237013	88.43885281	2.808376623	719.1461039
6.537248098	6.672787267	8.488095238	217.5939487	10926.2938	204.34943	0.355419553	0.062880471	8.708470418	1.958766234	37.49920635	62.30007215	5.732680375	598.2251082
0.973900008	4.464766929	11.64470083	238.5701032	4151.871254	155.5414478	0.250888047	0.063328704	7.632394781	1.485711279	34.20505051	58.30723906	7.654675926	622.4566498
3.357240728	4.546266822	12.77071687	231.494199	915.3579532	45.34638251	0.109737665	0.014878749	6.159248529	1.152012432	45.7026529	78.65046065	4.665507826	726.4669775
2.621258602	3.785863095	16.10535714	289.9316262	4005.156205	106.5603824	0.236074675	0.068461616	9.916356421	1.318023088	36.29541847	58.9968254	6.854491342	647.3106061
3.544889534	4.773123706	21.34807195	304.3931652	2448.877513	137.7976455	0.260652116	0.063760582	5.507473545	1.346213324	36.36865079	62.06759259	7.321679894	610.297619
3.895774942	5.159743789	22.10119048	264.6781331	8018.121001	97.5952381	0.270982906	0.070045177	3.619123932	1.066935287	29.19468864	46.30506716	9.574502442	528.8116606
5.606719845	4.253422619	22.59136905	272.2020575	4551.937302	85.99870452	0.244300305	0.084966056	2.535352259	1.078907814	38.30076923	52.27277167	8.331867521	577.9015873
2.118215458	3.211904762	24.17137188	254.4411155	2999.167172	47.00881674	0.180648268	0.075270924	2.217045455	0.820263348	32.46803752	55.36378066	8.789040404	563.3272006
4.848364207	5.145152809	23.88512375	232.192998	603.9935065	33.80965368	0.122700216	0.019776455	0.494772727	0.757900433	45.8021645	83.67571429	5.321028139	629.0541126
0.546586029	4.883514493	22.5315088	236.7124827	2779.057011	40.75071429	0.168724868	0.066601852	1.53489418	1.022896825	37.7457672	57.15595238	8.676441799	588.4100529
4.816965398	7.398118468	20.3927837	181.1871182	2812.465079	61.95179654	0.190321789	0.042087302	1.819801587	1.311569264	39.88575036	73.48856421	6.271085859	601.7020202
0.723141085	5.640625	15.52261905	164.7952808	1390.482275	29.93424603	0.166478836	0.079281746	3.344404762	1.014153439	35.71190476	58.91693122	8.54037037	606.0674603
2.725722885	6.866666667	13.13168996	111.2690878	1948.529762	36.59333333	0.213142857	0.111130952	4.288690476	1.119801587	41.80595238	67.34761905	8.26452381	676.1944444
1.172553277	5.424702381	11.19880952	94.34081354	941.9431818	48.88277056	0.162064214	0.066983333	3.566522367	1.010353535	48.13351371	79.03813131	7.446980519	747.6082251
1.974703557	8.129781315	8.865450311	76.44811838	1655.638889	44.57380952	0.143246032	0.04027328	3.897380952	0.978650794	49.0265873	83.7531746	6.74218254	763.2857143
3.2401946	7.878712406	5.859598516	65.32530948	4769.310238	55.64547619	0.224940476	0.08436746	5.835698413	1.171492063	39.47134921	62.20087302	8.145825397	652.4619048
2.39255325	8.803506729	3.564242424	51.81297506	8995.134596	80.66472583	0.255193001	0.076577201	6.613921356	1.148344156	41.80869408	61.73394661	8.743282828	667.9469697
3.708669292	7.569642857	1.246666667	58.1174361	8323.840249	111.9719153	0.33053108	0.08442735	6.325889666	1.420118493	38.83892774	52.84916472	7.825710956	602.0052448
0.283736333	7.138392857	0.361197917	67.60560601	2660.230635	113.5704762	0.246525397	0.071187302	5.298793651	1.158365079	39.89714286	72.22515873	8.305119048	668.4960317
1.217627681	8.097619048	0.313541667	79.42745055	2458.446537	64.45602694	0.098051467	0.052538119	4.445776816	0.752122415	54.49622415	109.7373978	8.535367965	859.8697691
0.199800323	6.909659091	2.35	109.4208554	2443.425855	17.12291667	0.104902778	0.058975427	3.218034188	0.844145299	73.59123932	91.24134615	8.044690171	847.6175214
0.739703584	5.867417184	2.366666667	115.6477598	4096.119264	65.05606061	0.247431457	0.103046898	3.785944444	1.166696082	51.73460317	63.82555556	6.525324675	655.3642857
1.50177202	7.339285714	7.297163496	133.4333503	5601.838492	167.9776984	0.215242063	0.054623016	6.177103175	1.17797619	40.64087302	60.66706349	6.840595238	622.9801587
3.157151447	6.006547619	7.26489667	145.9559003	2556.755628	69.54065657	0.159782107	0.019311328	5.56463481	1.12287518	50.98816739	75.44202464	6.023207071	709.751443
1.503847913	5.780654762	7.254141062	178.7498749	2140.77265	65.11935897	0.121436752	0.023220085	4.592	1.046435897	42.11367521	70.39153846	4.745692308	662.9811966
1.159956551	6.829936594	7.179274892	262.2918593	1078.518333	35.02789683	0.089524603	0.004972222	2.868206349	1.042547619	46.7218254	80.9115873	2.277357143	674.6452381
3.846236253	5.841181418	8.354386646	235.8781985	1731.041667	61.81888889	0.152222222	0.023396825	4.74234127	1.312301587	46.03809524	74.11349206	3.703531746	677.1468254
6.351496614	5.483553313	13.45583004	245.4167499	7032.719872	304.1794444	0.445973291	0.048925641	7.697916667	1.981901709	30.70950855	44.92457265	7.374893162	555.0459402
2.422024975	4.522172619	16.18571429	286.2931217	6235.03653	211.4076468	0.356842935	0.085740953	6.67200494	1.661957209	27.31707182	43.16792652	8.209342324	547.9889
6.032076978	5.071577381	19.30803571	245.567149	10366.48452	155.8847575	0.295890332	0.086531746	6.456428571	1.507063492	22.96295094	36.11706349	8.445	500.8315018
0.982434234	5.17188794	20.93524845	303.0114129	989.1595238	48.94142857	0.139488095	0.03927381	2.800745421	1.119738095	34.69397436	64.67672161	7.747047619	647.8595238
2.064666352	4.957802795	22.5867883	264.8333765	676.4884921	41.19123016	0.138194444	0.029222222	0.838623321	1.188650794	43.97380952	88.33940781	4.629282662	663.5238095
3.293267515	4.486100494	22.64613095	242.7028821	1653.631197	65.36905372	0.190760379	0.050611111	1.199529915	1.129206349	44.19108669	84.81059219	6.30981685	639.5949328
1.755097907	5.273511905	22.13809524	248.5295833	359.8851852	74.88990741	0.170185185	0.029366667	0.843796296	1.266388889	40.26666667	75.04907407	7.185462963	608.1203704
4.231251125	5.02202381	22.07470238	218.4669667	1555.936027	69.45871813	0.185671837	0.042989538	1.180648749	1.196835017	43.76874098	73.78346561	6.73862013	623.3216691
1.354755654	4.822800207	22.46657609	217.5098718	1773.722751	49.56193122	0.209456349	0.083739418	1.451296296	0.880806878	36.68386243	58.58928571	8.876240079	564.228836
0.171184252	5.042145445	21.08839286	214.4551735	238.1809524	27.02228571	0.136040476	0.052038095	0.9475	0.906928571	43.09428571	73.795	7.435571429	626.1928571
0.165261633	5.625452899	18.55544772	188.6692968	210.6102564	18.96010964	0.094721778	0.018860639	0.683817849	0.947209291	52.94064269	96.25047453	4.516983017	700.3155178
3.104577043	6.318070652	14.89640269	104.7751751	467.402381	18.06019286	0.090440476	0.009284632	0.544380952	0.856111111	62.30666667	122.6164286	3.897404762	801.7904762
2.992382106	7.619597567	13.11458333	98.35211737	1006.744132	28.01667388	0.138680616	0.036981481	1.946056999	0.856111111	60.5765873	109.6058321	6.733061568	818.1498316
1.743669336	4.920736284	9.907738095	74.54237627	1102.275685	24.27089141	0.126553752	0.053460373	3.574242424	1.081	53.74837662	79.40079365	8.654773893	726.6709957
3.054621687	8.012060041	7.431741718	57.47356549	6010.35194	94.2788276	0.26879806	0.065648854	5.988858025	1.081	42.63655203	57.57751323	8.912212522	612.7054674
1.604792851	9.336183653	5.881818182	61.12226688	1458.8375	125.819375	0.181625	0.02775	7.95625	1.057	53.7625	86.25	9.36375	545.5
2.765953539	6.311607143	3.564242424	61.56905975	2905.533333	65.02666667	0.143	0.061	6.203333333	1.031833333	63.00833333	130.6583333	9.763333333	609.1666667
5.705886509	6.604796919	0.408854167	63.11325668	9205.56	272.164	0.262	0.087	3.012	1.0886	17.26	28.54	4.99	258.4
0.799428285	5.413690476	0.313541667	85.54624915	4884.485185	26.16481481	0.097077778	0.045133333	3.780444444	0.816759259	38.98407407	74.64740741	8.427222222	682.9518519
1.559577078	5.563056418	2.333333333	89.15888474	6031.059524	41.43543254	0.134289683	0.04877381	3.574920635	0.898789683	39.86706349	75.56349206	8.326230159	694.5992063
1.89237469	6.425282999	2.366666667	101.5323728	6591.690952	67.68718651	0.19075873	0.049869841	4.569412698	0.973138095	34.28333333	53.91738095	7.013960317	566.534127
0.543349422	7.183398033	7.318674712	151.4406769	2846.107652	61.67114408	0.143665853	0.041533476	4.371141636	0.858473952	41.33602971	65.05442613	6.90213777	642.531746
0.802635131	4.604209292	7.275652279	181.2149532	2008.570635	36.37393254	0.088936508	0.017595238	3.842619048	0.744412698	47.86031746	76.26746032	5.514007937	697.4166667
2.53526158	7.080952381	7.254141062	233.0304977	2424.018506	75.52322763	0.155803752	0.026150794	3.825948773	1.041486652	38.39949495	62.59989177	4.60211039	611.4862915
4.589249629	7.352678571	8.50026681	236.5981668	3780.043254	64.74346825	0.149571429	0.026680464	3.068849206	1.36456746	42.88769841	73.7265873	2.720912698	637.6666667
1.196310717	5.05953028	8.763745471	233.5137227	4460.642965	51.59008968	0.152400794	0.053944444	4.91991342	1.197167388	36.40155123	60.01764069	5.472323232	602.2637085
1.610291363	5.525750518	10.66283644	220.1823588	1324.765881	48.22636388	0.09510578	0.010194444	2.830397226	1.183434392	47.12055475	85.5910093	2.031780103	687.6821789
0.654472932	4.138787526	16.04292184	290.091078	1016.400397	39.03621429	0.107462302	0.009472527	1.988896825	1.111093651	51.38277056	100.9475758	2.773484127	716.3388889
2.13198778	5.029927772	20.37326369	256.3679518	545.5349206	41.5149754	0.143312698	0.023136508	2.653920635	1.45049127	49.33968254	86.19492063	6.6875	695.0365079
1.882389571	4.138548137	22.79453934	307.8694318	295.5426046	42.04287149	0.146701299	0.023602985	0.768344156	1.241720058	60.3248557	105.2603175	6.205649351	721.4099789
4.719532365	3.950744048	24.88057712	286.6656772	363.0305556	38.8201746	0.119242063	0.027257937	1.463611111	1.187257937	55.83290598	94.62457265	5.460198413	680.0479798
6.502954944	4.135591356	26.18660714	296.5379266	1166.616558	48.73773268	0.165498918	0.050465534	3.269308642	1.218332973	43.0154321	62.22864198	8.067922078	581.232684
2.491779438	4.10947205	26.28095826	260.7631416	269.6218559	29.70328608	0.104786935	0.015133478	1.163714896	1.163358974	45.59242979	81.21810134	5.593052503	610.6626984
1.580030947	5.008980331	24.29408644	233.0580843	202.6053752	27.7875101	0.11815404	0.020172106	0.350364358	1.182067599	52.11370851	91.60905483	4.683095238	654.7781385
3.416370191	4.545982143	23.00706522	244.0364613	379.5365079	31.9804228	0.133098485	0.02543456	1.028629149	1.271225108	57.91908369	91.09873737	4.506688312	644.7532468
5.207657354	5.413460498	22.25392316	185.3133444	990.7169192	49.58811905	0.169943001	0.027517677	1.11252886	1.20648557	65.6998557	106.8554473	4.069992785	717.2085137
1.064205065	5.473712474	20.26419513	167.3369192	1492.972944	39.30961869	0.153986652	0.065620491	3.458420635	1.065541126	45.94041126	67.69766955	8.171154401	635.7478355
2.192419326	5.947284961	16.50252329	121.226935	260.6358586	23.8783842	0.096714286	0.025761905	2.532420635	0.946651876	52.56727994	90.94296537	6.205826118	726.0656566
1.046675304	6.767663043	13.18563312	110.758868	1138.621558	29.65395924	0.156681962	0.065404834	3.848445166	0.989796898	53.99829004	90.95102453	6.098801587	726.1891534
2.344688668	9.451876294	9.875659938	85.85378901	1959.113492	43.73557698	0.18284127	0.074670635	4.585357143	1.07477619	54.68269841	83.89206349	6.205214286	703.0031746
2.355566644	8.520491105	4.740761603	58.6794058	2887.336111	39.87593056	0.249511905	0.103888889	6.29202381	1.213654762	44.53849206	67.10753968	7.050849206	655.0912698
1.17994911	8.604680736	5.881818182	62.78263454	1689.9588	16.54463911	0.132989427	0.082905012	5.406200466	0.904443473	55.81118049	93.69292374	7.542361805	782.5037463
3.675261555	6.491369048	5.881818182	54.92449076	4912.409127	61.68420635	0.20952381	0.066952381	7.051813187	1.082297619	61.27527473	82.63388278	6.807619048	724.577381
1.036466971	7.500595238	0.504166667	62.8584875	4746.69881	71.41904762	0.215694444	0.066384921	6.761428571	1.085714286	47.62738095	65.45198413	6.676150794	665.9563492
2.375060691	8.764246894	0.313541667	72.55266455	7235.736905	92.39746032	0.273853175	0.071646825	6.255873016	1.244301587	46.0297619	58.25595238	6.168730159	616.3730159
2.502850866	7.859148551	2.3	79.73996049	5335.094444	66.3393254	0.216361111	0.061099206	5.871111111	1.119043651	40.63452381	59.57301587	5.857738095	602.8214286
1.190760122	8.527083333	2.366666667	119.910812	3752.022619	117.5164921	0.305710317	0.056146825	5.454960317	1.27925	42.425	64.36349206	5.493650794	619.9126984
2.733944611	6.485403727	7.340185929	140.6931894	3003.049286	77.83105159	0.174665675	0.032837302	4.765238095	1.044815873	44.76753968	77.73214286	4.062571429	685.8
0.174539907	5.872916667	7.297163496	161.2821126	3433.97619	74.96500397	0.203690476	0.044622655	4.616428571	1.109105311	37.19920635	62.6297619	4.75702381	601.1587302
2.060782424	6.232738095	7.254141062	209.9430458	2365.220635	44.9259246	0.131706349	0.018295455	4.540006105	0.872789683	41.76541514	74.91318681	2.950436508	666.9761905
1.516147019	5.147198499	8.300388199	257.353423	1956.705556	43.48126587	0.134928571	0.029480128	4.015238095	0.95847619	39.66269841	70.68809524	2.523849206	647.2777778
1.056593458	4.801305928	10.02113734	263.3315445	1064.023748	33.59327503	0.111623016	0.011882407	3.175793651	1.03473779	46.37043651	83.8327381	1.419105617	705.9340659
6.276950484	6.598545143	12.29848111	214.4884524	7379.492857	94.79005952	0.245638889	0.064464286	10.17345238	1.619583333	34.28333333	53.4984127	6.06484127	616.2698413
3.027024962	3.362559154	17.1881098	283.4470801	2847.875	107.053369	0.26525	0.059107143	7.112777778	1.328126984	31.47518038	50.16904762	6.273968254	606.1262626
1.94490445	3.811160714	19.46614583	288.773424	1315.42619	74.39825	0.201472222	0.052448413	5.445595238	1.174936508	33.62857143	55.63730159	6.18202381	610.6944444
7.221451951	4.559193841	21.21780538	290.2433162	2778.699206	116.6804841	0.260940476	0.076492063	4.999801587	1.339357143	24.93611111	45.33769841	6.082936508	517.8800366
4.023021963	4.068005952	23.09261128	294.7283959	1996.700488	86.03250214	0.219586996	0.061271673	3.011416361	1.159666361	30.26217949	52.32725885	5.269206349	547.795177
3.860038336	4.802775621	24.90979555	289.679519	1717.99246	51.78638492	0.203670635	0.086019841	1.797142857	0.99627381	27.1968254	45.11150794	7.223809524	523.3849206
1.251571133	5.151041667	25.41696429	285.603774	555.4797619	45.86311111	0.18506746	0.035576118	0.783988095	0.998769841	37.68015873	73.5968254	5.511655844	633.8650794
4.372173741	4.038554607	23.77587992	214.5816171	244.1900794	40.20653968	0.135972222	0.024255952	0.36297619	1.031261905	46.68392857	87.86984127	3.347460317	654.5456349
0.890499712	5.663112883	21.77095097	200.5078884	611.4119048	31.26727489	0.13452381	0.031458458	0.677175325	1.12259632	54.58495671	103.9708874	3.907333333	732.3084416
2.440864261	6.276811594	19.77384717	177.8708519	646.801455	36.84929894	0.154296296	0.052948413	1.579431217	0.875986772	49.06653439	83.01137566	5.592949735	678.4153439
2.427292832	5.401766304	17.18964803	167.7412633	727.1913309	37.27302534	0.138086691	0.033323621	1.319728327	1.008654457	49.20433455	87.40622711	4.616633089	712.5442613
5.128773427	9.085093168	13.26312112	109.7602424	3487.751587	72.67405952	0.294322751	0.107484127	3.212420635	1.166714286	39.38611111	68.13373016	5.784880952	642.0039683
2.095001173	6.979904244	8.910196687	95.70565733	3126.715873	44.47993651	0.235053571	0.119232143	4.373730159	0.900519841	33.78511905	56.76329365	7.374940476	617.0119048
3.144495197	5.259051501	7.871506211	76.4596119	4055.78097	63.02130952	0.247636724	0.110058983	4.480524892	0.993092352	37.25431097	63.83048341	6.775016234	661.8203463
4.704733258	6.965598125	7.836111111	77.50212741	6535.275427	87.49706349	0.346281746	0.117680556	4.34875	1.107244048	32.78214286	53.89475108	6.002222222	579.4742063
1.068141077	8.361736542	4.479356061	69.80436538	4045.680688	52.60599339	0.252818783	0.095720899	4.274378307	0.998243386	32.73280423	49.77361111	6.335727513	601.8955026
3.563572569	6.518154762	5.881818182	54.74230845	7379.010623	110.5542037	0.336086813	0.080424908	4.738769231	1.507294872	28.83010989	49.12542125	6.036406593	558.0809524
6.778371604	7.564285714	0.63125	56.99701128	16541.22778	179.5715992	0.462836905	0.094350794	3.310059524	1.509875	19.6718254	32.35123016	5.947297619	413.1646825
0.355983355	7.967391304	0.377083333	59.45366191	6607.176587	61.04214683	0.22618254	0.072031746	3.161143579	0.844777778	25.21410534	49.94823232	7.051331169	539.533189
0.211057763	9.162256494	0.25	89.21356152	1911.285653	14.93875	0.076194444	0.040936508	3.38781746	0.598162698	45.79444444	93.91428571	8.578611111	822.2619048
1.225746385	6.652983249	2.3	101.7539584	4129.700794	4.816352381	0.07775	0.040706349	2.982460317	0.623265873	57.725	104.5448413	6.941190476	899.547619
2.319963966	7.473511905	2.433333333	152.4173485	9999.649471	96.87238482	0.314920279	0.110999491	2.364696276	1.350596103	30.93901608	39.73972833	4.304622507	451.4639805
2.835693121	6.650318794	7.340185929	166.332425	8970.140079	147.7621746	0.325299603	0.064513889	3.865694444	1.353349206	25.59623016	42.18849206	5.566765873	489.6721612
0.885395545	8.913121118	7.254141062	186.8557457	2499.158153	39.52137807	0.137373016	0.039197691	2.854505772	0.751519481	32.65992063	65.31262626	4.438158508	633.8243146
1.629026481	5.939479814	5.284519104	248.0197048	3236.64942	56.07198168	0.153254579	0.034158425	3.49717033	0.985204823	33.577442	63.3978022	3.545137363	616.3284493
5.351578481	5.71315935	7.442628929	263.8756679	7519.777778	114.4678175	0.275543651	0.068265873	4.541706349	1.346218254	26.45357143	46.28730159	4.889563492	529.5674603
1.708088979	4.497166149	11.51675136	260.905832	1194.782143	31.86161905	0.132623016	0.016522589	2.445753968	0.957345238	36.76666667	72.78650794	2.594227717	648.9444444
3.484539833	3.864085145	16.71817711	273.0864459	824.2777778	42.05581349	0.135714286	0.020683405	1.687380952	1.303190476	41.89960317	82.58769841	2.993928571	670.4404762
0.736563704	3.686283644	19.90906503	326.3563789	848.9638889	47.04769841	0.143662698	0.024297619	5.088436508	1.205376984	39.46031746	66.96190476	5.316825397	639
1.845365762	3.908566253	22.18946687	324.3254983	232.5595238	45.8239881	0.135718254	0.020436508	0.969563492	1.229174603	48.13373016	94.23293651	3.433015873	667.4087302
0.850105368	4.964661561	23.12747036	294.6421651	162.1920635	24.81709524	0.141111111	0.025253968	0.258095238	1.007070818	57.64365079	105.7880952	3.039444444	725.9285714
5.141124617	4.042734213	22.55979555	281.5579768	373.7480159	38.52615873	0.162876984	0.043996032	1.141111111	1.054126984	59.04642857	108.4869048	3.158571429	716.8373016
5.216831461	3.581652129	24.76163779	265.3694935	448.2638889	39.18261905	0.154099206	0.027988095	1.421269841	1.170936508	52.5	76.29047619	4.512777778	627.7460317
9.107910243	4.084844644	23.94338235	233.8890237	11100.70754	107.5852679	0.269553571	0.086422772	3.193214286	2.110492063	27.79325397	44.02261905	7.393055556	472.109127
2.679748184	3.430357143	22.63049125	227.5026088	2630.03336	31.41667359	0.132073735	0.05333313	1.427901913	1.00521822	29.83479853	61.4381495	9.081654457	591.1318681
0.11956967	4.661102484	20.11347442	226.4458742	810.4206349	23.1575873	0.121888889	0.043519841	2.221626984	0.982285714	35.06587302	71.42539683	7.435436508	625.2301587
2.187761588	4.71547619	18.76999616	176.6356662	326.9968254	16.83765873	0.08915873	0.018277778	1.114880952	0.942801587	42.3531746	96.51349206	5.35047619	703.6984127
3.224376148	6.913555873	14.03184485	136.714655	251.0706349	15.4004623	0.082553571	0.015761905	0.561805556	0.962494048	46.94960317	104.2543651	4.547777778	739.609127
0.504844959	6.94260101	11.41154244	118.8417249	430.8642857	16.69219841	0.08902381	0.025545177	1.506579365	0.908253968	54.0531746	90.86666667	4.967777778	752.8571429
1.59869166	6.405893065	7.378644755	73.40662979	576.9692308	11.30883883	0.060283272	0.011853258	1.406544567	0.868615385	58.19810745	112.3325397	3.351898657	799.2979243
5.327701994	9.1050533	6.912507189	66.36586543	5669.674786	67.10446337	0.254248474	0.087840354	6.599520757	1.24657906	41.71532357	58.11908069	7.967008547	634.3360806
4.639673735	6.305418146	3.076893939	56.32367925	8591.813387	62.77730476	0.278321429	0.096757937	5.262444444	1.153207431	33.28222222	48.08031746	8.035690476	573.9349206
0.974547329	7.215178571	4.479356061	59.48156453	8725.142857	69.96571429	0.288892857	0.10639881	4.69	1.096321429	27.975	46.96785714	7.927142857	525.8214286
3.296422277	9.064285714	0.758333333	60.44613339	12875.35485	134.5780952	0.428037088	0.097218864	3.950792125	1.333326465	26.6378663	48.61909341	7.566254579	517.7431319
0.33167532	8.242261905	0.504166667	72.55355996	3856.394689	27.9607326	0.164162088	0.076102564	3.825805861	0.706473443	32.39276557	73.04514652	8.390494505	667.1575092
7.049130527	7.469433465	0.25	75.82568644	23173.5006	196.565744	0.458083333	0.102559524	2.828988095	1.409982143	28.39315476	51.70982143	6.05952381	507
2.456355332	6.442261905	2.166666667	105.9827223	7995.802381	108.24575	0.322568452	0.104113095	3.259583333	1.177806548	25.20505952	42.45952381	6.208541667	458.375
4.227895471	7.341145833	2.433333333	139.0401262	9089.928571	94.7637619	0.275258929	0.08435119	3.000029762	1.043369048	29.17857143	44.67142857	6.191934524	471.7738095
2.633706518	6.704372138	7.426230796	170.3087431	16819.22619	141.8374048	0.353696429	0.079303571	2.979285714	1.164208333	18.89642857	29.95952381	5.880357143	371.7261905
3.615492211	7.961325209	7.254141062	203.2999359	12632.35606	185.132132	0.435405574	0.060748377	3.326780303	1.400857684	19.62394481	37.89161255	5.854315476	421.2970779
1.936109808	4.658024691	6.611520092	245.3209665	5419.169048	106.268631	0.237261905	0.039178571	3.070059524	1.094589286	25.28035714	53.77797619	4.886547619	540.6845238
2.429271999	5.74912678	7.82967803	257.7580119	2507.013095	60.93965476	0.146895833	0.010306548	2.166577381	1.417047619	31.86845238	67.48928571	1.695952381	601.1309524
2.912992226	5.396211168	10.27113293	230.2331582	5331.330357	81.64064881	0.229732143	0.056776786	4.516738095	1.5440625	25.70684524	50.4172619	5.692559524	529.610119
1.46910833	4.851905625	12.86404009	282.5781506	2899.495238	68.86035119	0.192252976	0.032806548	3.894791667	1.389458333	28.49880952	60.35952381	4.328005952	576.6488095
4.329368683	5.743458851	18.74131964	293.6160936	5325.996429	155.650631	0.370892857	0.099470238	7.864940476	1.595809524	20.57619048	40.40892857	8.162857143	487.5059524
5.613535321	4.773356625	19.33134764	270.8557112	3487.483983	138.7613907	0.321782468	0.094550866	6.081872294	1.435428571	21.88787879	47.44231602	8.497510823	533.5995671
6.917821006	4.951675725	21.7549024	307.1526906	5730.261806	149.2649306	0.316795635	0.100227183	4.230416667	1.27453373	17.9093254	35.30634921	8.073462302	432.9394841
0.678007157	4.348486025	23.68250988	292.364809	850.74375	44.07442857	0.18435119	0.065303571	1.657380952	1.063178571	25.45059524	57.78154762	7.467678571	528.9304029
0.730536918	5.036924172	23.93364389	275.9561255	353.7488095	40.83535714	0.137910714	0.008583333	0.059761905	1.170011905	36.65357143	90.2297619	1.099345238	594.6607143
0.306005677	4.883520963	23.0456836	254.9837235	167.1021164	25.14838624	0.123161376	0.022126984	0.011164021	0.950830688	52.91693122	112.1939764	1.878412698	709.4761905
1.162002682	4.422470238	22.34464286	217.9129997	121.6627595	20.25658547	0.113193529	0.022156288	0.011336996	0.888227411	60.91840659	121.3295788	1.663333333	757.3128816
5.395908838	5.074255952	21.22008282	206.615718	876.015873	46.30240476	0.176587302	0.053821429	1.610674603	1.043111111	52.62559524	100.4732143	5.649662698	679.1865079
0.804718464	5.612922251	19.34649327	184.7815676	312.865873	18.01128571	0.084809524	0.013690476	0.598928571	0.906761905	60.39047619	83.55238095	5.643690476	692.1904762
2.216169325	5.195697464	16.7711039	149.307403	193.2670024	13.10277859	0.073212251	0.008615588	0.342636345	0.809415344	60.72982295	112.9301976	2.463404558	744.035002
0.961161913	7.763813406	12.06130952	119.0542904	239.0968254	9.683230159	0.054555556	0.00534127	0.314126984	0.726444444	63.91984127	135.2952381	2.019545455	796.8174603
4.321414814	7.480654762	9.23452381	69.01488172	642.0912698	20.45485317	0.084496032	0.017234127	1.863730159	0.824551893	65.07996032	124.0738095	3.134384921	816.7222222
1.110492267	8.509795549	5.029904244	69.16657581	449.440348	7.539399756	0.084217277	0.040336081	5.263791819	0.689839988	64.13155678	114.8031685	6.421607448	805.646337
2.819591931	8.161931818	3.076893939	57.62088739	1361.897049	33.36998916	0.137585826	0.041671652	4.885018315	0.946552503	55.14685592	88.02304131	6.217389092	764.6028694
4.851109743	8.352703107	3.076893939	56.0759449	7345.305556	97.2983632	0.247825108	0.060458442	5.392735931	1.158968398	48.16766234	60.79151515	7.153891775	631.4281385
1.564428268	7.430227743	3.778125	56.59475618	3309.881878	33.79979894	0.15705291	0.054297619	4.589854497	0.949809524	35.49933862	64.38439153	7.869285714	611.0925926
0.344949129	6.491130952	0.758333333	80.49590865	3385.809524	4.504203968	0.071888889	0.045535714	3.57234127	0.645242063	48.11190476	90.71031746	8.638849206	772.4444444
1.35265744	7.388549499	0.25	93.61091888	4339.654286	31.38133254	0.122536508	0.050498413	3.706047619	0.980520635	55.52746032	80.09174603	7.461301587	735.4793651
3.900127621	7.957168737	1.9	80.40803878	11216.01786	110.0614632	0.274191919	0.058386544	4.699433622	2.445517316	27.46239177	43.55799062	6.898445166	484.0355339
4.253438625	6.18125	2.433333333	145.3303539	7275.33836	164.2256362	0.354791336	0.055544312	4.437533069	2.548006283	30.91881614	48.43458995	6.916838624	521.0925926
2.271526467	5.142261905	7.598320531	195.0504077	11481.46962	75.75330645	0.229316036	0.038879731	3.278650031	1.006848494	23.98412953	47.51273403	6.522928877	486.2257326
3.086898472	8.320535714	7.254141062	175.2945011	2842.371245	39.81468788	0.096476496	0.010135836	2.647751832	0.936071123	35.81894078	70.93475275	3.484163614	631.6179792
3.444763048	5.351190476	7.622837589	223.5755985	6711.344444	72.15225	0.190561508	0.03189881	4.748888889	1.083261905	26.98035714	50.11527778	5.166547619	524.7440476
2.098937185	6.368258282	7.93852108	256.1352681	3720.493651	58.18377778	0.147710317	0.023896825	4.374722222	1.049781746	28.6234127	53.90198413	4.734563492	559.6587302
2.792605324	5.215485704	10.4773486	253.8327553	2824.321429	51.75520238	0.139162698	0.043821429	4.451666667	1.187234127	29.23809524	53.42222222	4.751269841	578.3928571
3.73912316	4.618987037	14.30008873	261.0609293	1658.293915	53.49081922	0.162367284	0.04607716	4.438910935	1.1865097	31.11128748	59.09691358	4.708955026	598.6190476
0.768594953	3.61253235	16.47086745	280.5217945	1754.880693	56.76138019	0.174140568	0.056327534	4.887783883	1.071519383	33.13340965	60.16370574	6.58712149	623.4844322
5.096913308	4.668311722	21.28548568	301.2736256	2711.827381	95.50949206	0.228224206	0.060109127	6.07125	1.432021825	26.46607143	49.74305556	7.302361111	572.2698413
1.408952081	4.405166925	21.17460958	287.7211136	397.0212963	36.98569365	0.138574735	0.023207672	2.236281746	1.235045238	33.06924603	66.67570106	5.979957672	609.3723545
2.508803247	5.508162173	22.06502007	232.6825667	296.2543651	30.77324649	0.11271627	0.009210119	0.21906746	1.196684524	44.17896825	93.58333333	3.388234127	648.8095238
2.158297303	4.731783059	23.18995836	251.1298176	304.0880952	39.87802381	0.147246032	0.013555556	0.078690476	1.240809524	50.41468254	108.234127	2.521791819	707.7777778
2.352367239	4.64369177	24.22810559	242.399013	646.9190476	30.1808254	0.135349206	0.025587302	0.230873016	1.140634921	53.58492063	97.80793651	3.931190476	705.7936508
2.977069606	4.14698499	21.03166408	212.8270881	352.9003968	34.52962698	0.115	0.010460317	0.370238095	1.018134921	46.57103175	104.2603175	5.380198413	693.218254
0.759852394	4.531664079	21.26814182	212.2220604	275.9301587	24.26959524	0.098	0.006126984	0.21484127	1.010404762	53.01111111	100.868254	3.692222222	675.6984127
2.35379581	7.400575828	18.91309524	152.1821224	253.0357143	21.63550794	0.090460317	0.009912698	0.315634921	0.868984127	57.58253968	106.9373016	3.83484127	734.1190476
2.200946111	6.708171584	14.07862319	114.1250411	536.8126984	15.77097619	0.077722222	0.008674603	0.924285714	0.81947619	55.34365079	96.51825397	4.54952381	743.0634921
1.99397439	6.256233363	12.06271527	98.12165683	1215.974603	20.68273413	0.099612332	0.025452381	1.220714286	0.838119048	50.5968254	100.2140212	4.842142857	744.2222222
0.128706574	5.644882246	10.29818841	96.50165558	639.152381	19.60542063	0.111261905	0.041380952	1.854761905	0.867777778	43.83968254	71.98650794	6.452301587	680.5396825
0.962330068	7.026779244	9.071687371	69.5328678	523.0338828	10.08603968	0.055833333	0.014079365	1.097936508	0.636539683	49.42857143	98.26587302	3.260714286	766.047619
2.872389549	8.999107143	6.741666667	60.36638881	2073.615873	18.21042063	0.104357143	0.02997619	2.086825397	0.855833333	49.46111111	99.14206349	4.415714286	779.8968254
1.394614284	6.658527433	3.076893939	52.48740023	2208.47684	32.81448918	0.155190476	0.067619048	3.654112554	1.31752381	44.33268398	68.28658009	6.59482684	686.969697
0.779048822	6.100465754	3.076893939	54.96436288	1922.55	20.96121429	0.189172619	0.104232143	6.899940476	2.220672619	54.33452381	86.29107143	7.315119048	678.827381
0.660492277	5.332304607	1.266666667	78.27538779	2361.743452	30.20289881	0.140595238	0.06553869	3.663958333	0.893020833	61.81934524	115.4800595	6.743452381	843.297619
0.555529481	4.638609307	0.25	91.06257058	3278.871429	37.56695238	0.228327381	0.082005952	7.154404762	1.334565476	46.50535714	72.52678571	8.011547619	656.7321429
1.682233325	4.642831263	1.366666667	92.80605595	1208.425	7.238208333	0.095565476	0.056702381	4.189166667	0.851869048	55.03452381	111.9	6.468571429	829.8333333
0.74151162	3.553571429	2.433333333	153.6424108	4590.625595	25.80662202	0.130559524	0.050053571	5.071547619	0.978544643	75.70744048	83.3139881	5.598244048	793.9404762
2.300544323	4.488541667	7.9425	164.8639573	10494.97143	106.2154256	0.318089286	0.075133929	5.881309524	1.612440476	28.31607143	43.07767857	6.769107143	488.8482143
1.928096415	4.455331603	7.254141062	225.4336218	6031.546429	99.48483631	0.26514881	0.056306548	5.279761905	1.355184524	33.24791667	56.86517857	6.185714286	570.0446429
2.84849818	6.095839803	6.956441224	212.2590063	4265.107143	77.40104762	0.216327381	0.049839286	4.569583333	1.367184524	34.32857143	62.76785714	4.813154762	607.1428571
5.047062119	5.349702381	8.289233954	263.0218771	6099.659821	76.86984127	0.242750496	0.068644841	6.001522817	1.750009921	34.61532738	60.98561508	5.10735119	595.0367063
6.167181142	6.885656056	10.55888034	233.3097933	7325.805952	129.1989673	0.298369048	0.07108631	7.028958333	1.774931548	27.87589286	49.48660714	6.195833333	562.3958333
3.341824062	3.100272327	16.53446029	298.8777578	10422.04107	147.5341012	0.344494048	0.089904762	7.388452381	2.272654762	22.47619048	41.53809524	7.35922619	515.4613095
3.55296245	4.678082063	17.91826887	241.2372613	7903.02381	211.752375	0.449422619	0.111982143	6.652232143	1.868735119	17.3110119	29.51071429	7.798690476	425.9255952
2.781563658	5.207925725	21.43654244	294.3768693	4207.541667	123.0099167	0.333875	0.116818452	4.353928571	1.466372024	19.90327381	37.45208333	8.544613095	470.1845238
1.13039554	3.448997153	24.9074146	305.448971	1818.213095	65.62007738	0.22872619	0.081333333	2.573869048	1.160208333	25.99880952	49.98333333	7.54547619	524.2142857
5.280826995	5.005969438	25.97230109	291.4218756	581.9627595	33.59779243	0.147728327	0.037857143	0.62035409	1.163875458	35.0015873	63.69084249	6.236373626	572.9700855
1.517694638	4.396519151	25.57993718	263.001912	736.6451058	39.33339643	0.176408862	0.036674074	0.258380952	1.231624603	36.80128307	60.70885328	5.396880952	571.6007215
3.356094895	4.876126701	25.18695282	248.3824895	390.4550505	29.87533304	0.148643001	0.033918326	0.088510823	1.127522078	44.71388167	80.27178932	4.948585859	670.5825397
0.305313713	5.679386646	23.32718685	240.7280909	261.0121693	28.28123016	0.131253968	0.021427249	0.12542328	1.094689153	48.8462963	92.61653439	4.448240741	690.2579365
2.00132558	5.826306936	19.73458851	203.9977293	171.9179487	22.23578706	0.104474359	0.024878632	0.189786325	0.897577289	56.86473748	104.618022	3.884407407	745.1531136
4.017285356	6.468258282	18.09434524	153.8422409	193.481746	18.81519841	0.097766667	0.028820635	0.246634921	0.84765873	58.71603175	112.1907937	3.691961064	782.7539683
0.974993758	4.988464027	15.91706781	174.1602383	155.4428571	17.84906508	0.086393651	0.021128571	0.257	0.785146032	60.84619048	121.3685714	2.983310185	806.3761905
0.829227392	7.801812771	13.4827381	120.5957425	148.5916667	12.40475132	0.073794444	0.015630159	0.15897619	0.70462381	67.48833333	122.5639683	2.290333333	845.6515873
0.229383655	5.149702381	10.21488095	104.3112355	165.3330688	8.738	0.050515873	0.00987037	0.211137566	0.602645503	68.19232804	131.0277778	2.104560847	884.8042328
5.842441566	8.497961957	8.132298137	81.58204185	855.4701058	17.78822884	0.086304233	0.017066799	1.282354497	0.753463624	68.00171958	117.4520503	2.58974359	830.0343915
1.242276833	7.113008271	3.077797121	60.1555361	1201.473611	31.39706806	0.193285648	0.072174074	5.520305556	1.0497875	47.33106481	75.45347222	7.391509259	667.3143519
0.05299229	5.842857143	6.741666667	62.83422299	740.102381	12.02067143	0.122892857	0.062886905	4.502142857	0.80939881	60.07261905	100.8529762	7.48422619	817.2546296
0.787091976	6.907738095	3.076893939	58.67096872	1998.471032	34.0067996	0.164055556	0.065916667	6.369503968	1.072448413	59.57063492	81.53115079	7.19656746	742.1150794
1.488907437	6.032518116	1.266666667	68.03200044	1950.7337	8.233398657	0.097968681	0.054781441	4.97281746	0.79235641	59.61728327	98.48811966	7.478735653	814.5042735
1.734212491	5.516990166	0.758333333	87.67770891	2630.035714	6.128228022	0.099208333	0.059375	5.150357143	0.785471612	75.94702381	130.3309524	5.475952381	932.1639194
0.909558491	8.459177055	1.980366162	113.7732164	6046.616758	76.7630959	0.259525946	0.112521978	5.506958181	1.321806929	60.04826007	80.82293956	5.346868132	710.0982906
4.810462422	5.688782051	2.131355219	142.9459334	19249.37227	179.5955755	0.430198006	0.09465622	5.418119658	1.563876543	30.41153846	34.04387464	6.03337132	426.634378
3.009443117	6.580357143	9.739837662	168.9647252	8723.478968	62.30173373	0.253629365	0.067603968	4.917059524	1.133305952	28.53396825	41.84527778	6.959011905	487.0472222
2.116749685	3.801645658	19.89208333	200.5792267	2254.464286	33.89853968	0.115436508	0.02925	4.461111111	0.817261905	40.73888889	69.49563492	5.56484127	648.9087302
2.984830022	5.704910714	9.238528139	204.38849	3418.39881	57.38091667	0.16068254	0.036829365	4.984325397	1.005646825	36.38809524	58.7515873	4.836785714	600.1507937
8.087054611	6.907933371	5.753682006	198.1398586	14781.86012	167.4726522	0.402055912	0.059144511	4.549646164	1.528740079	18.82999339	30.34599868	6.701703042	410.5525794
3.205797279	5.059912008	9.241537267	220.0248599	6162.604762	100.9371726	0.257464286	0.061696429	3.91719246	1.251451389	23.83452381	40.7860119	6.052251984	500.1646825
6.867880531	4.377452122	14.26070135	256.3244743	15025.41614	190.4592275	0.389690476	0.072280423	4.501230159	1.706084656	19.84179894	30.40912698	6.621322751	444.3902116
1.332995982	5.005383023	19.07779503	310.4049265	3689.640344	78.98521032	0.215074735	0.061042328	3.10281746	1.154988757	23.65092593	44.06104497	6.522374339	534.7671958
2.569770508	5.282919255	20.33395445	273.3480461	1205.97619	78.48806984	0.185085714	0.041409127	4.167230159	1.219972711	31.57472222	51.34650794	5.423740981	596.152381
1.085655958	4.211850649	23.36112013	319.3108042	495.7595238	39.38534921	0.109103175	0.016218254	2.009761905	1.104321429	39.7202381	71.81349206	4.093108974	633.0119048
4.845001112	4.493438853	25.68106061	280.8847967	1458.255159	54.69712037	0.150092593	0.034914683	1.160132275	1.038549603	38.1662037	64.97685185	4.530145503	591.792328
4.824792779	4.682854555	26.44983178	268.4690628	1109.648288	45.35732912	0.161332211	0.062495651	1.564918631	0.978877385	34.60443322	56.16661055	6.400300224	538.7056678
1.891719928	4.499770022	24.14640152	274.836388	733.5291667	36.01915595	0.142595238	0.046814286	0.705404762	1.012158333	34.22011905	58.2825	4.487071429	523.2321429
2.762322587	5.22202381	23.60625	244.6157905	747.2079365	35.25299901	0.141587302	0.040417659	0.736835317	1.040227183	40.98561508	75.43501984	3.056240079	600.9246032
6.071533822	5.3375	20.84196429	184.9629354	1749.411905	52.11806548	0.18547619	0.06985119	2.815892857	1.056041667	32.46904762	54.89464286	6.365178571	530.7857143
6.488416254	6.714583333	18.61603261	140.1250644	5592.666071	81.75788988	0.262535714	0.083559524	3.070059524	1.316991071	24.50416667	41.75089286	7.049375	482.0654762
0.802039893	5.771577381	16.62016281	150.2750391	793.589881	27.05352083	0.127419643	0.049275794	2.68640873	0.996229167	29.56617063	60.89742063	7.64639881	622.1438492
5.483423717	6.135714286	12.78338509	112.4539704	5650.908874	42.04956277	0.254230519	0.129647186	3.87771645	1.217988095	23.02597403	40.86893939	8.300638528	529.5616883
2.455827058	7.176811594	10.87625518	95.67406903	1809.028571	27.62731548	0.141988095	0.064627976	3.21514881	0.843318452	30.34136905	64.04404762	7.725982143	670.5684524
6.989078445	8.257886905	8.770833333	77.58670486	12178.59048	110.6917321	0.437815476	0.181892857	3.395297619	1.476988095	21.3452381	31.36369048	7.743214286	451.3333333
3.798661849	6.486678313	7.132669082	66.41952703	25233.08333	88.54085714	0.354994048	0.125300595	2.150595238	1.07071131	12.72827381	22.0577381	6.629464286	340.1428571
2.802865741	6.767261905	3.077797121	56.2220592	11521.31905	121.9530714	0.398678571	0.120791667	2.44172619	1.299089286	17.0172619	31.20357143	7.559345238	422.6547619
1.201682741	8.308387446	6.741666667	67.46317701	3556.348148	34.59331481	0.162851852	0.061935185	2.96287037	0.743574074	25.52037037	56.24444444	7.755	603.8055556
3.031861271	8.4625	1.266666667	65.88314161	7163.890476	128.9788363	0.330279762	0.081369048	2.750386905	1.097169643	24.65386905	48.5485119	6.663154762	531.5357143
1.358371725	6.383928571	1.0125	89.33138862	10411.44048	88.45227381	0.301988095	0.088642857	2.76375	1.03364881	21.26666667	35.23988095	6.147261905	437
0.694472931	6.925297619	1.980366162	102.5851822	2747.034615	26.89373718	0.119737179	0.047346154	2.956794872	0.666294872	31.32628205	61.08461538	6.205384615	619.3717949
3.691392507	7.867172619	2.594065657	112.6881189	9493.492593	314.0026944	0.582115741	0.061708333	2.831111111	1.790300926	22.08981481	37.51481481	5.294537037	455.5787037
4.737969864	4.407291667	11.53717532	185.6417791	4577.554221	145.2477857	0.321849026	0.049773539	2.630781926	1.239638799	23.49180195	46.15091991	5.073054654	524.8517316
